# Supplementary material for: Lactobacillus helveticus Induces Two Types of Dendritic Cell Activation and Effectively Suppresses Onset of the Common Cold: A Randomized, Double-Blind, Placebo-Controlled Trial
Source: Nutrients. 2024 Dec 30;17(1):101. doi: 10.3390/nu17010101 (PMC11723090; doi:10.3390/nu17010101)
Supplement: Supplementary file 1 [file nutrients-17-00101-s001.zip]

Archive with 3 entries (3 files):
- Supplementary Material Figure S1.pdf
- Supplementary Material Table S1.pdf
- Supplementary Material Table S2.pdf
